# Supplementary material for: The thyroid cancer policy model: A mathematical simulation model of papillary thyroid carcinoma in The U.S. population
Source: PLoS One. 2017 May 8;12(5):e0177068. doi: 10.1371/journal.pone.0177068 (PMC5421766; doi:10.1371/journal.pone.0177068)
Supplement: S1 File — (XLS) [file pone.0177068.s001.xls]

## Sheet: PTMC Data Txt File - Cleancsv.c
DEID	Time_Elapsed	Age	Female	RadHx	FamHxPTC	Susp_LNM	Susp_MF	Tumor_Size
101	0	37	1	0	0	0	0	8
101	2886	37	1	0	0	0	0	9
101	3257	37	1	0	0	0	0	9
101	3618	37	1	0	0	0	0	9
101	3736	37	1	0	0	0	0	9
101	3917	37	1	0	0	0	0	10
101	4458	37	1	0	0	0	0	8
101	4801	37	1	0	0	0	0	10
102	0	47	1	0	0	0	0	6
102	335	47	1	0	0	0	0	6
102	695	47	1	0	0	0	0	6
102	1024	47	1	0	0	0	0	6
102	1423	47	1	0	0	0	0	6
102	1767	47	1	0	0	0	0	7
102	1956	47	1	0	0	0	0	6
102	2138	47	1	0	0	0	0	6
102	2318	47	1	0	0	0	0	5
102	2491	47	1	0	0	0	0	6
102	2682	47	1	0	0	0	0	7
102	3053	47	1	0	0	0	0	6
102	3257	47	1	0	0	0	0	7
102	3440	47	1	0	0	0	0	6
102	3790	47	1	0	0	0	0	7
102	4168	47	1	0	0	0	0	8
102	4358	47	1	0	0	0	0	7
103	0	39	1	0	0	0	1	8
103	36	39	1	0	0	0	1	8
103	312	39	1	0	0	0	1	9
103	686	39	1	0	0	0	1	10
103	1051	39	1	0	0	0	1	9
103	1225	39	1	0	0	0	1	12
103	1640	39	1	0	0	0	1	10
103	1863	39	1	0	0	0	1	10
103	2072	39	1	0	0	0	1	11
103	2254	39	1	0	0	0	1	11
103	2443	39	1	0	0	0	1	12
103	2559	39	1	0	0	0	1	9
104	0	44	1	0	0	0	0	9
104	645	44	1	0	0	0	0	8
104	997	44	1	0	0	0	0	8
104	1358	44	1	0	0	0	0	8
104	1759	44	1	0	0	0	0	8
104	2297	44	1	0	0	0	0	9
104	2467	44	1	0	0	0	0	8
104	2656	44	1	0	0	0	0	8
104	2934	44	1	0	0	0	0	9
104	3207	44	1	0	0	0	0	10
104	3444	44	1	0	0	0	0	9
104	3640	44	1	0	0	0	0	10
104	3826	44	1	0	0	0	0	9
104	4039	44	1	0	0	0	0	9
104	4218	44	1	0	0	0	0	9
104	4396	44	1	0	0	0	0	8
104	4589	44	1	0	0	0	0	9
104	4763	44	1	0	0	0	0	8
104	4945	44	1	0	0	0	0	8
105	0	59	1	0	0	0	1	7
105	415	59	1	0	0	0	1	4
105	646	59	1	0	0	0	1	8
105	987	59	1	0	0	0	1	8
105	1771	59	1	0	0	0	1	11.3
105	2098	59	1	0	0	0	1	10
105	2457	59	1	0	0	0	1	15
105	2494	59	1	0	0	0	1	14
106	0	45	1	0	0	0	0	6
107	0	46	1	0	0	0	0	6
107	380	46	1	0	0	0	0	6
107	844	46	1	0	0	0	0	8
107	1061	46	1	0	0	0	0	7
107	1428	46	1	0	0	0	0	7
107	1791	46	1	0	0	0	0	8
107	2153	46	1	0	0	0	0	7
107	2868	46	1	0	0	0	0	8
107	3505	46	1	0	0	0	0	7
107	4083	46	1	0	0	0	0	7
107	4786	46	1	0	0	0	0	7
108	0	31	1	0	0	0	0	7
108	161	31	1	0	0	0	0	7
108	343	31	1	0	0	0	0	7
108	497	31	1	0	0	0	0	8
108	696	31	1	0	0	0	0	8
108	912	31	1	0	0	0	0	9
108	1227	31	1	0	0	0	0	9
109	0	68	1	0	0	0	0	10
109	299	68	1	0	0	0	0	10
109	663	68	1	0	0	0	0	9
109	1031	68	1	0	0	0	0	11
109	1398	68	1	0	0	0	0	10
109	1756	68	1	0	0	0	0	10
109	2134	68	1	0	0	0	0	9
109	2498	68	1	0	0	0	0	11.1
109	2672	68	1	0	0	0	0	10
109	2842	68	1	0	0	0	0	10
109	3086	68	1	0	0	0	0	10
109	3282	68	1	0	0	0	0	10
109	3668	68	1	0	0	0	0	12
109	3856	68	1	0	0	0	0	10
109	4227	68	1	0	0	0	0	10
109	4604	68	1	0	0	0	0	10
109	4928	68	1	0	0	0	0	11
110	0	66	1	0	0	0	0	7
110	405	66	1	0	0	0	0	6
110	706	66	1	0	0	0	0	6
110	1099	66	1	0	0	0	0	5
110	1525	66	1	0	0	0	0	5
110	1922	66	1	0	0	0	0	4
110	2238	66	1	0	0	0	0	7.3
110	3629	66	1	0	0	0	0	10
110	3986	66	1	0	0	0	0	5
111	0	62	1	0	0	0	0	9
111	286	62	1	0	0	0	0	8
111	835	62	1	0	0	0	0	7
111	1196	62	1	0	0	0	0	7
111	1577	62	1	0	0	0	0	8
111	2307	62	1	0	0	0	0	6
112	0	47	1	0	0	0	1	5
112	186	47	1	0	0	0	1	5
112	387	47	1	0	0	0	1	4
112	572	47	1	0	0	0	1	6
112	916	47	1	0	0	0	1	6
112	1280	47	1	0	0	0	1	6
112	1670	47	1	0	0	0	1	6
112	1992	47	1	0	0	0	1	6
113	0	41	1	1	1	0	0	6
113	251	41	1	1	1	0	0	6
113	477	41	1	1	1	0	0	7
113	905	41	1	1	1	0	0	5
113	1206	41	1	1	1	0	0	6
113	1643	41	1	1	1	0	0	6
113	1898	41	1	1	1	0	0	6
113	2073	41	1	1	1	0	0	5
113	2297	41	1	1	1	0	0	7
113	2624	41	1	1	1	0	0	7
113	3014	41	1	1	1	0	0	6
113	3370	41	1	1	1	0	0	6
113	3863	41	1	1	1	0	0	7
113	4266	41	1	1	1	0	0	7
113	4633	41	1	1	1	0	0	6
114	0	62	1	0	0	0	1	5
114	554	62	1	0	0	0	1	4
114	947	62	1	0	0	0	1	6
114	1312	62	1	0	0	0	1	6
114	1678	62	1	0	0	0	1	6
114	2040	62	1	0	0	0	1	7
114	2406	62	1	0	0	0	1	7
114	2768	62	1	0	0	0	1	5
114	3145	62	1	0	0	0	1	7
114	3505	62	1	0	0	0	1	8
114	3864	62	1	0	0	0	1	7
114	4232	62	1	0	0	0	1	8
114	4599	62	1	0	0	0	1	6
115	0	60	1	0	0	0	0	8
115	324	60	1	0	0	0	0	8
115	651	60	1	0	0	0	0	8
115	1079	60	1	0	0	0	0	8
115	1504	60	1	0	0	0	0	7
115	1811	60	1	0	0	0	0	8
115	2147	60	1	0	0	0	0	7
115	2499	60	1	0	0	0	0	8
115	2854	60	1	0	0	0	0	9
115	3239	60	1	0	0	0	0	8
115	3604	60	1	0	0	0	0	8
115	3967	60	1	0	0	0	0	8
115	4710	60	1	0	0	0	0	8
116	0	69	0	0	0	0	0	9
116	386	69	0	0	0	0	0	10
116	813	69	0	0	0	0	0	8
116	1184	69	0	0	0	0	0	9
116	1548	69	0	0	0	0	0	9
116	1724	69	0	0	0	0	0	11
116	2010	69	0	0	0	0	0	9
116	2136	69	0	0	0	0	0	9
116	2304	69	0	0	0	0	0	10
116	2567	69	0	0	0	0	0	9
116	2739	69	0	0	0	0	0	9
116	2865	69	0	0	0	0	0	10
116	3110	69	0	0	0	0	0	9
116	3292	69	0	0	0	0	0	9
116	3460	69	0	0	0	0	0	9
116	3670	69	0	0	0	0	0	9
116	3848	69	0	0	0	0	0	9
116	4020	69	0	0	0	0	0	10
116	4212	69	0	0	0	0	0	9
116	4384	69	0	0	0	0	0	9
117	0	55	1	0	0	0	0	4
117	301	55	1	0	0	0	0	5
117	810	55	1	0	0	0	0	5
117	1330	55	1	0	0	0	0	6
117	1967	55	1	0	0	0	0	5
117	2065	55	1	0	0	0	0	6
117	2267	55	1	0	0	0	0	7
117	2462	55	1	0	0	0	0	8
117	2707	55	1	0	0	0	0	8
117	2987	55	1	0	0	0	0	7
117	3463	55	1	0	0	0	0	8
117	3974	55	1	0	0	0	0	6
118	0	49	1	0	0	0	0	9
118	811	49	1	0	0	0	0	11
118	1420	49	1	0	0	0	0	7
118	1651	49	1	0	0	0	0	7
118	1833	49	1	0	0	0	0	5
118	2106	49	1	0	0	0	0	9
118	2841	49	1	0	0	0	0	11
118	3338	49	1	0	0	0	0	9
118	3702	49	1	0	0	0	0	6
118	4052	49	1	0	0	0	0	11
118	4514	49	1	0	0	0	0	8
119	0	71	1	0	0	0	1	5
119	409	71	1	0	0	0	1	4
119	704	71	1	0	0	0	1	6
119	1068	71	1	0	0	0	1	4
119	1689	71	1	0	0	0	1	6
119	1880	71	1	0	0	0	1	6
119	2102	71	1	0	0	0	1	7
119	2291	71	1	0	0	0	1	6
119	2493	71	1	0	0	0	1	4
119	2717	71	1	0	0	0	1	7
119	2873	71	1	0	0	0	1	6
119	3158	71	1	0	0	0	1	6
119	3412	71	1	0	0	0	1	6
119	3629	71	1	0	0	0	1	6
119	4418	71	1	0	0	0	1	6
120	0	52	1	0	1	0	0	4
120	1266	52	1	0	1	0	0	4
120	3533	52	1	0	1	0	0	6
120	3717	52	1	0	1	0	0	6
120	3948	52	1	0	1	0	0	6
120	4227	52	1	0	1	0	0	6
120	4665	52	1	0	1	0	0	6
121	0	56	1	0	0	0	0	7
121	259	56	1	0	0	0	0	7
121	497	56	1	0	0	0	0	8
121	938	56	1	0	0	0	0	7
121	1300	56	1	0	0	0	0	7
121	1496	56	1	0	0	0	0	7
121	1874	56	1	0	0	0	0	6
121	2303	56	1	0	0	0	0	6
121	2762	56	1	0	0	0	0	10
121	3355	56	1	0	0	0	0	7
121	4248	56	1	0	0	0	0	11
121	4649	56	1	0	0	0	0	9
122	0	39	1	0	0	0	1	10
122	395	39	1	0	0	0	1	10
122	790	39	1	0	0	0	1	9
122	1154	39	1	0	0	0	1	9
122	1312	39	1	0	0	0	1	7.7
122	1521	39	1	0	0	0	1	8
122	1654	39	1	0	0	0	1	9
122	1892	39	1	0	0	0	1	7
122	2022	39	1	0	0	0	1	8
122	2396	39	1	0	0	0	1	9
122	2754	39	1	0	0	0	1	9
122	3100	39	1	0	0	0	1	9
122	3440	39	1	0	0	0	1	8
122	3495	39	1	0	0	0	1	8
123	0	62	1	0	0	0	1	8
123	731	62	1	0	0	0	1	11
123	1129	62	1	0	0	0	1	6
123	1515	62	1	0	0	0	1	5
123	2235	62	1	0	0	0	1	9
123	2501	62	1	0	0	0	1	9
123	2739	62	1	0	0	0	1	8
123	3180	62	1	0	0	0	1	9
123	3315	62	1	0	0	0	1	6
123	3467	62	1	0	0	0	1	8
123	3838	62	1	0	0	0	1	10
124	0	51	1	0	0	0	1	10
124	379	51	1	0	0	0	1	7
124	746	51	1	0	0	0	1	8
124	918	51	1	0	0	0	1	8
124	1296	51	1	0	0	0	1	8
124	1679	51	1	0	0	0	1	8
124	1833	51	1	0	0	0	1	8
124	2041	51	1	0	0	0	1	8
124	2241	51	1	0	0	0	1	8
124	2405	51	1	0	0	0	1	9
124	2616	51	1	0	0	0	1	9
124	2787	51	1	0	0	0	1	8
124	2988	51	1	0	0	0	1	8
124	3373	51	1	0	0	0	1	8
124	3560	51	1	0	0	0	1	8
124	3766	51	1	0	0	0	1	10
124	3949	51	1	0	0	0	1	7
124	4421	51	1	0	0	0	1	7
125	0	55	1	0	0	0	0	6
125	392	55	1	0	0	0	0	7
125	794	55	1	0	0	0	0	8
125	1056	55	1	0	0	0	0	5
125	1462	55	1	0	0	0	0	9
125	1626	55	1	0	0	0	0	8
125	1825	55	1	0	0	0	0	11
125	2029	55	1	0	0	0	0	10
125	2196	55	1	0	0	0	0	10
126	0	53	1	0	0	0	0	5
126	312	53	1	0	0	0	0	5
126	554	53	1	0	0	0	0	4
126	991	53	1	0	0	0	0	4
126	1369	53	1	0	0	0	0	5
126	1600	53	1	0	0	0	0	4
126	1761	53	1	0	0	0	0	3.3
126	2138	53	1	0	0	0	0	4
126	2503	53	1	0	0	0	0	5
126	2685	53	1	0	0	0	0	4
126	3062	53	1	0	0	0	0	4
126	3424	53	1	0	0	0	0	4
126	3794	53	1	0	0	0	0	4
126	4168	53	1	0	0	0	0	4
126	4538	53	1	0	0	0	0	4
127	0	64	1	0	0	0	0	9
127	302	64	1	0	0	0	0	8
127	872	64	1	0	0	0	0	9
127	1218	64	1	0	0	0	0	9
127	1624	64	1	0	0	0	0	7
127	1828	64	1	0	0	0	0	8
127	2009	64	1	0	0	0	0	8
127	2422	64	1	0	0	0	0	10
127	2594	64	1	0	0	0	0	11
127	2958	64	1	0	0	0	0	10
127	3179	64	1	0	0	0	0	9
127	3347	64	1	0	0	0	0	9
127	3530	64	1	0	0	0	0	9
127	3893	64	1	0	0	0	0	9
127	4274	64	1	0	0	0	0	8
127	4657	64	1	0	0	0	0	9
128	0	44	1	0	0	0	0	7
128	421	44	1	0	0	0	0	7
128	771	44	1	0	0	0	0	7
128	1103	44	1	0	0	0	0	5
128	1454	44	1	0	0	0	0	6
128	1625	44	1	0	0	0	0	5
128	1810	44	1	0	0	0	0	6
128	1947	44	1	0	0	0	0	6
128	2185	44	1	0	0	0	0	5
128	2563	44	1	0	0	0	0	5
128	2937	44	1	0	0	0	0	5
128	3333	44	1	0	0	0	0	5
128	3526	44	1	0	0	0	0	5
128	3708	44	1	0	0	0	0	5
128	4142	44	1	0	0	0	0	5
128	4556	44	1	0	0	0	0	5
129	0	24	1	0	0	0	0	6
129	359	24	1	0	0	0	0	6
129	733	24	1	0	0	0	0	6
129	1099	24	1	0	0	0	0	6
129	1605	24	1	0	0	0	0	6
129	1828	24	1	0	0	0	0	6
129	1968	24	1	0	0	0	0	9
129	2325	24	1	0	0	0	0	7
129	2687	24	1	0	0	0	0	9
129	2878	24	1	0	0	0	0	7
129	3057	24	1	0	0	0	0	10
129	3270	24	1	0	0	0	0	8
129	3631	24	1	0	0	0	0	9
129	3976	24	1	0	0	0	0	7
129	4170	24	1	0	0	0	0	8
129	4358	24	1	0	0	0	0	10
129	4524	24	1	0	0	0	0	9
130	0	31	1	0	0	0	0	7
130	314	31	1	0	0	0	0	7
130	680	31	1	0	0	0	0	6
130	1052	31	1	0	0	0	0	6
130	1465	31	1	0	0	0	0	7
130	1752	31	1	0	0	0	0	6
130	2137	31	1	0	0	0	0	6
130	2595	31	1	0	0	0	0	6
130	2756	31	1	0	0	0	0	7
130	4460	31	1	0	0	0	0	8
131	0	53	0	0	0	0	0	9
131	366	53	0	0	0	0	0	8
131	556	53	0	0	0	0	0	6
131	731	53	0	0	0	0	0	9
131	1095	53	0	0	0	0	0	7
131	1466	53	0	0	0	0	0	8
131	1700	53	0	0	0	0	0	7.1
131	2055	53	0	0	0	0	0	7
131	2429	53	0	0	0	0	0	8
131	2790	53	0	0	0	0	0	8
131	3441	53	0	0	0	0	0	8
131	4257	53	0	0	0	0	0	7
132	0	53	1	0	0	0	1	7
132	344	53	1	0	0	0	1	7
132	617	53	1	0	0	0	1	7
132	1072	53	1	0	0	0	1	5
132	1435	53	1	0	0	0	1	5
132	1624	53	1	0	0	0	1	7
132	1799	53	1	0	0	0	1	7
132	1953	53	1	0	0	0	1	7
132	2156	53	1	0	0	0	1	6
132	2359	53	1	0	0	0	1	7
132	2548	53	1	0	0	0	1	8
132	2723	53	1	0	0	0	1	8
132	2898	53	1	0	0	0	1	7
132	3108	53	1	0	0	0	1	8
132	3290	53	1	0	0	0	1	6
132	3472	53	1	0	0	0	1	9
132	3663	53	1	0	0	0	1	8
132	3822	53	1	0	0	0	1	8
132	3929	53	1	0	0	0	1	8
133	0	62	1	0	0	1	0	7
133	571	62	1	0	0	1	0	6
133	1694	62	1	0	0	1	0	8
133	2772	62	1	0	0	1	0	5
133	3270	62	1	0	0	1	0	6
133	3615	62	1	0	0	1	0	9
133	4053	62	1	0	0	1	0	9
134	0	52	1	0	0	0	0	7
134	466	52	1	0	0	0	0	7
134	836	52	1	0	0	0	0	7
134	1208	52	1	0	0	0	0	6
134	1418	52	1	0	0	0	0	7
134	1607	52	1	0	0	0	0	9
134	1787	52	1	0	0	0	0	8.3
134	1970	52	1	0	0	0	0	7
134	2124	52	1	0	0	0	0	7
134	2328	52	1	0	0	0	0	8
134	2521	52	1	0	0	0	0	8
134	2710	52	1	0	0	0	0	8
134	2878	52	1	0	0	0	0	8
134	3081	52	1	0	0	0	0	8
134	3249	52	1	0	0	0	0	8
134	3424	52	1	0	0	0	0	8
134	3599	52	1	0	0	0	0	8
134	3788	52	1	0	0	0	0	8
134	3984	52	1	0	0	0	0	7
134	4053	52	1	0	0	0	0	8
134	4266	52	1	0	0	0	0	8
134	4291	52	1	0	0	0	0	8
135	0	48	1	0	0	0	1	6
135	350	48	1	0	0	0	1	6
135	3303	48	1	0	0	0	1	7
135	3397	48	1	0	0	0	1	7
135	3568	48	1	0	0	0	1	7
135	3764	48	1	0	0	0	1	8
135	3946	48	1	0	0	0	1	7
135	4328	48	1	0	0	0	1	8
136	0	65	1	0	0	0	1	4
136	184	65	1	0	0	0	1	5
136	373	65	1	0	0	0	1	4
136	550	65	1	0	0	0	1	5
136	732	65	1	0	0	0	1	5
136	917	65	1	0	0	0	1	4
136	1093	65	1	0	0	0	1	4
137	0	55	1	0	0	0	0	8
137	247	55	1	0	0	0	0	7
137	796	55	1	0	0	0	0	6
137	1083	55	1	0	0	0	0	8
137	1860	55	1	0	0	0	0	6
137	2218	55	1	0	0	0	0	8
137	2470	55	1	0	0	0	0	7
137	2770	55	1	0	0	0	0	4
137	3023	55	1	0	0	0	0	6
137	3327	55	1	0	0	0	0	5
137	3603	55	1	0	0	0	0	5
137	3904	55	1	0	0	0	0	6
137	4212	55	1	0	0	0	0	5
138	0	67	0	0	0	0	0	7
138	364	67	0	0	0	0	0	8
138	803	67	0	0	0	0	0	9
138	1211	67	0	0	0	0	0	7
138	1380	67	0	0	0	0	0	7
138	1558	67	0	0	0	0	0	7
138	1772	67	0	0	0	0	0	7
138	2024	67	0	0	0	0	0	8
138	2297	67	0	0	0	0	0	8
138	2496	67	0	0	0	0	0	7
138	2860	67	0	0	0	0	0	8
138	3304	67	0	0	0	0	0	7
138	3700	67	0	0	0	0	0	7
138	4386	67	0	0	0	0	0	8
139	0	65	0	0	0	0	1	5
139	375	65	0	0	0	0	1	7
139	795	65	0	0	0	0	1	9
139	1094	65	0	0	0	0	1	9
139	1487	65	0	0	0	0	1	11
139	1551	65	0	0	0	0	1	12
139	1625	65	0	0	0	0	1	11
140	0	68	1	0	0	0	0	6
140	338	68	1	0	0	0	0	6
140	737	68	1	0	0	0	0	8
140	1155	68	1	0	0	0	0	6
140	1367	68	1	0	0	0	0	5
140	1551	68	1	0	0	0	0	4.7
140	1725	68	1	0	0	0	0	5
140	1906	68	1	0	0	0	0	6
140	2090	68	1	0	0	0	0	5
140	2276	68	1	0	0	0	0	6
140	2460	68	1	0	0	0	0	6
140	2644	68	1	0	0	0	0	5
140	2824	68	1	0	0	0	0	6
140	3033	68	1	0	0	0	0	6
140	3227	68	1	0	0	0	0	6
140	3397	68	1	0	0	0	0	5
140	3592	68	1	0	0	0	0	6
140	3767	68	1	0	0	0	0	5
140	3952	68	1	0	0	0	0	4
140	4468	68	1	0	0	0	0	4
141	0	57	1	0	0	0	0	9
141	342	57	1	0	0	0	0	9
141	720	57	1	0	0	0	0	10
141	1592	57	1	0	0	0	0	10
141	1883	57	1	0	0	0	0	11
141	2132	57	1	0	0	0	0	10
141	2376	57	1	0	0	0	0	10
141	2734	57	1	0	0	0	0	11
141	2947	57	1	0	0	0	0	10
141	3115	57	1	0	0	0	0	9
141	3290	57	1	0	0	0	0	12
141	3463	57	1	0	0	0	0	11
141	3815	57	1	0	0	0	0	10
141	4162	57	1	0	0	0	0	12
141	4315	57	1	0	0	0	0	12
142	0	71	1	0	0	0	0	8
142	427	71	1	0	0	0	0	8
142	632	71	1	0	0	0	0	7
142	1051	71	1	0	0	0	0	8
142	1429	71	1	0	0	0	0	8
142	1632	71	1	0	0	0	0	8
142	2038	71	1	0	0	0	0	11
142	2234	71	1	0	0	0	0	9
143	0	53	0	0	0	0	0	7
143	309	53	0	0	0	0	0	9
143	680	53	0	0	0	0	0	8
143	1051	53	0	0	0	0	0	6
143	1233	53	0	0	0	0	0	6
143	1462	53	0	0	0	0	0	9
143	1721	53	0	0	0	0	0	8
143	2092	53	0	0	0	0	0	7
143	2323	53	0	0	0	0	0	7
143	2547	53	0	0	0	0	0	7
143	2792	53	0	0	0	0	0	6
143	3030	53	0	0	0	0	0	8
143	3254	53	0	0	0	0	0	8
143	3520	53	0	0	0	0	0	7
143	3774	53	0	0	0	0	0	8
143	4124	53	0	0	0	0	0	7
143	4452	53	0	0	0	0	0	7
144	0	47	1	0	0	0	0	6
144	310	47	1	0	0	0	0	6
144	1054	47	1	0	0	0	0	6
144	1759	47	1	0	0	0	0	5
144	2165	47	1	0	0	0	0	5
144	2325	47	1	0	0	0	0	5
144	2536	47	1	0	0	0	0	6
144	2921	47	1	0	0	0	0	5
144	3278	47	1	0	0	0	0	5
144	3642	47	1	0	0	0	0	4
144	4083	47	1	0	0	0	0	6
144	4426	47	1	0	0	0	0	6
145	0	53	1	0	0	0	0	6
145	175	53	1	0	0	0	0	6
145	448	53	1	0	0	0	0	6
145	623	53	1	0	0	0	0	5
145	999	53	1	0	0	0	0	5
145	1195	53	1	0	0	0	0	6
145	1820	53	1	0	0	0	0	5
145	2219	53	1	0	0	0	0	5
145	2652	53	1	0	0	0	0	5
146	0	51	1	0	0	0	0	9
146	203	51	1	0	0	0	0	8
146	392	51	1	0	0	0	0	9
146	838	51	1	0	0	0	0	9
146	1029	51	1	0	0	0	0	9
146	1345	51	1	0	0	0	0	10
146	1783	51	1	0	0	0	0	9
146	2240	51	1	0	0	0	0	9
146	2534	51	1	0	0	0	0	8
146	3093	51	1	0	0	0	0	7
146	3997	51	1	0	0	0	0	6
147	0	50	1	0	0	0	0	7
147	196	50	1	0	0	0	0	6
147	392	50	1	0	0	0	0	8
147	581	50	1	0	0	0	0	7
147	998	50	1	0	0	0	0	7
147	1315	50	1	0	0	0	0	8
147	1484	50	1	0	0	0	0	6.9
147	1671	50	1	0	0	0	0	8
147	1853	50	1	0	0	0	0	7
147	2035	50	1	0	0	0	0	9
147	2258	50	1	0	0	0	0	9
147	2412	50	1	0	0	0	0	8
147	2568	50	1	0	0	0	0	9
147	2763	50	1	0	0	0	0	9
147	2945	50	1	0	0	0	0	9
147	3144	50	1	0	0	0	0	9
147	3326	50	1	0	0	0	0	9
147	3522	50	1	0	0	0	0	9
147	3679	50	1	0	0	0	0	10
147	3850	50	1	0	0	0	0	9
147	3944	50	1	0	0	0	0	8
147	4210	50	1	0	0	0	0	9
148	0	54	0	0	0	0	0	7
148	144	54	0	0	0	0	0	6
148	267	54	0	0	0	0	0	5
148	459	54	0	0	0	0	0	6
148	676	54	0	0	0	0	0	6
148	863	54	0	0	0	0	0	5
148	1073	54	0	0	0	0	0	5
148	1436	54	0	0	0	0	0	5
148	1446	54	0	0	0	0	0	5
148	1640	54	0	0	0	0	0	5
148	1809	54	0	0	0	0	0	4
148	2067	54	0	0	0	0	0	6
148	2272	54	0	0	0	0	0	6
148	2451	54	0	0	0	0	0	4
148	2699	54	0	0	0	0	0	5
148	2909	54	0	0	0	0	0	5
148	3126	54	0	0	0	0	0	4
148	3467	54	0	0	0	0	0	4
148	4321	54	0	0	0	0	0	5
149	0	57	0	0	0	0	0	8
149	681	57	0	0	0	0	0	8
149	926	57	0	0	0	0	0	10
149	1157	57	0	0	0	0	0	10
149	1442	57	0	0	0	0	0	10
149	1631	57	0	0	0	0	0	11
149	1827	57	0	0	0	0	0	12
149	1917	57	0	0	0	0	0	11
149	1938	57	0	0	0	0	0	12
150	0	72	1	0	0	0	0	8
150	290	72	1	0	0	0	0	7
150	598	72	1	0	0	0	0	5
150	780	72	1	0	0	0	0	6
150	969	72	1	0	0	0	0	5
150	1155	72	1	0	0	0	0	7
150	1156	72	1	0	0	0	0	7
150	1333	72	1	0	0	0	0	5
150	1515	72	1	0	0	0	0	7
150	1613	72	1	0	0	0	0	8
150	1802	72	1	0	0	0	0	7
150	1977	72	1	0	0	0	0	8
150	2176	72	1	0	0	0	0	5
150	2207	72	1	0	0	0	0	5
150	2357	72	1	0	0	0	0	5
150	2511	72	1	0	0	0	0	6
150	2704	72	1	0	0	0	0	6
150	2900	72	1	0	0	0	0	6
150	3082	72	1	0	0	0	0	5
150	3257	72	1	0	0	0	0	6
150	3446	72	1	0	0	0	0	6
150	3491	72	1	0	0	0	0	6
150	3628	72	1	0	0	0	0	6
150	3965	72	1	0	0	0	0	5
150	4182	72	1	0	0	0	0	6
150	4357	72	1	0	0	0	0	6
151	0	61	1	0	0	0	0	8
151	242	61	1	0	0	0	0	7
151	763	61	1	0	0	0	0	8
151	1392	61	1	0	0	0	0	7
151	1813	61	1	0	0	0	0	7
151	2729	61	1	0	0	0	0	8
151	2743	61	1	0	0	0	0	8
151	3160	61	1	0	0	0	0	8
151	3573	61	1	0	0	0	0	8
151	4063	61	1	0	0	0	0	8
152	0	71	1	0	0	0	0	5
152	325	71	1	0	0	0	0	5
152	889	71	1	0	0	0	0	5
152	1059	71	1	0	0	0	0	5
152	1236	71	1	0	0	0	0	5
152	1432	71	1	0	0	0	0	4
152	1607	71	1	0	0	0	0	5
152	1775	71	1	0	0	0	0	6
152	1971	71	1	0	0	0	0	7
152	2153	71	1	0	0	0	0	6
152	2335	71	1	0	0	0	0	6
152	2517	71	1	0	0	0	0	6
152	2706	71	1	0	0	0	0	5
152	2881	71	1	0	0	0	0	7
152	3070	71	1	0	0	0	0	5
152	3245	71	1	0	0	0	0	5
152	3434	71	1	0	0	0	0	5
152	3616	71	1	0	0	0	0	6
152	3805	71	1	0	0	0	0	6
152	3994	71	1	0	0	0	0	7
152	4248	71	1	0	0	0	0	5
152	4285	71	1	0	0	0	0	5
153	0	68	1	0	0	0	0	9
153	139	68	1	0	0	0	0	10
153	1691	68	1	0	0	0	0	8
153	1838	68	1	0	0	0	0	8
153	1950	68	1	0	0	0	0	8
153	2034	68	1	0	0	0	0	9
153	2125	68	1	0	0	0	0	8
153	2330	68	1	0	0	0	0	9
153	2580	68	1	0	0	0	0	9
153	2780	68	1	0	0	0	0	9
153	2973	68	1	0	0	0	0	8
153	3162	68	1	0	0	0	0	7
153	3531	68	1	0	0	0	0	8
153	3925	68	1	0	0	0	0	9
153	4232	68	1	0	0	0	0	9
154	0	74	0	0	0	0	0	9
154	119	74	0	0	0	0	0	10
154	350	74	0	0	0	0	0	9
154	611	74	0	0	0	0	0	9
154	1108	74	0	0	0	0	0	7
154	1701	74	0	0	0	0	0	8
155	0	57	1	0	0	0	0	8
155	400	57	1	0	0	0	0	8
155	612	57	1	0	0	0	0	9
155	898	57	1	0	0	0	0	9
155	1074	57	1	0	0	0	0	5
155	1291	57	1	0	0	0	0	5
155	1508	57	1	0	0	0	0	4
155	1949	57	1	0	0	0	0	5
155	2389	57	1	0	0	0	0	5
155	2802	57	1	0	0	0	0	4
155	3199	57	1	0	0	0	0	5
155	3633	57	1	0	0	0	0	5
155	4012	57	1	0	0	0	0	6
155	4369	57	1	0	0	0	0	4
156	0	54	0	0	0	0	0	8
156	191	54	0	0	0	0	0	7
156	380	54	0	0	0	0	0	9
156	916	54	0	0	0	0	0	8
156	1297	54	0	0	0	0	0	6
156	1500	54	0	0	0	0	0	6
156	1703	54	0	0	0	0	0	7
156	1864	54	0	0	0	0	0	8
156	2246	54	0	0	0	0	0	7
156	2584	54	0	0	0	0	0	8
156	3115	54	0	0	0	0	0	10
156	3263	54	0	0	0	0	0	6
156	4178	54	0	0	0	0	0	6
157	0	70	1	0	1	0	0	6
157	182	70	1	0	1	0	0	6
157	371	70	1	0	1	0	0	4
157	609	70	1	0	1	0	0	5
157	854	70	1	0	1	0	0	5
157	1099	70	1	0	1	0	0	5
157	1225	70	1	0	1	0	0	5
157	1393	70	1	0	1	0	0	6
157	1582	70	1	0	1	0	0	5
157	1666	70	1	0	1	0	0	5
157	1848	70	1	0	1	0	0	4
157	2030	70	1	0	1	0	0	5
157	2212	70	1	0	1	0	0	5
157	2394	70	1	0	1	0	0	5
157	2597	70	1	0	1	0	0	5
157	2787	70	1	0	1	0	0	6
157	2979	70	1	0	1	0	0	6
157	3353	70	1	0	1	0	0	5
157	3724	70	1	0	1	0	0	5
157	3873	70	1	0	1	0	0	5
157	4446	70	1	0	1	0	0	5
158	0	49	1	0	0	0	0	6
158	301	49	1	0	0	0	0	6
158	476	49	1	0	0	0	0	6
158	665	49	1	0	0	0	0	5
158	847	49	1	0	0	0	0	5
158	1211	49	1	0	0	0	0	6
158	1365	49	1	0	0	0	0	5
158	1547	49	1	0	0	0	0	6
158	1729	49	1	0	0	0	0	5
158	1918	49	1	0	0	0	0	7
158	2093	49	1	0	0	0	0	5
158	2282	49	1	0	0	0	0	7
158	2464	49	1	0	0	0	0	6
158	2646	49	1	0	0	0	0	7
158	2828	49	1	0	0	0	0	5
158	3010	49	1	0	0	0	0	6
158	3192	49	1	0	0	0	0	6
158	3374	49	1	0	0	0	0	6
158	3556	49	1	0	0	0	0	6
158	3738	49	1	0	0	0	0	6
158	3919	49	1	0	0	0	0	6
158	4101	49	1	0	0	0	0	6
158	4283	49	1	0	0	0	0	6
159	0	72	1	0	0	0	0	8
159	217	72	1	0	0	0	0	9
159	364	72	1	0	0	0	0	7
159	532	72	1	0	0	0	0	7
159	906	72	1	0	0	0	0	6
159	1274	72	1	0	0	0	0	5
159	1450	72	1	0	0	0	0	6
159	1632	72	1	0	0	0	0	6
159	1730	72	1	0	0	0	0	5
159	1884	72	1	0	0	0	0	6
159	1976	72	1	0	0	0	0	6
159	2122	72	1	0	0	0	0	6
159	2270	72	1	0	0	0	0	5
159	2395	72	1	0	0	0	0	6
159	2512	72	1	0	0	0	0	5
159	2750	72	1	0	0	0	0	5
160	0	53	1	0	0	0	1	6
160	105	53	1	0	0	0	1	7
160	287	53	1	0	0	0	1	8
160	469	53	1	0	0	0	1	7
160	686	53	1	0	0	0	1	8
160	868	53	1	0	0	0	1	7
160	929	53	1	0	0	0	1	7
160	1031	53	1	0	0	0	1	6
160	1236	53	1	0	0	0	1	7
160	1416	53	1	0	0	0	1	7
160	1605	53	1	0	0	0	1	6
160	1787	53	1	0	0	0	1	5
160	1969	53	1	0	0	0	1	6
160	2151	53	1	0	0	0	1	6
160	2326	53	1	0	0	0	1	6
160	2508	53	1	0	0	0	1	8
160	2690	53	1	0	0	0	1	6
160	2886	53	1	0	0	0	1	6
160	3054	53	1	0	0	0	1	6
160	3250	53	1	0	0	0	1	6
160	3377	53	1	0	0	0	1	6
160	3763	53	1	0	0	0	1	5
160	3979	53	1	0	0	0	1	7
161	0	74	1	0	0	0	1	6
161	1358	74	1	0	0	0	1	5
161	1534	74	1	0	0	0	1	5
161	1765	74	1	0	0	0	1	5
161	1919	74	1	0	0	0	1	5
161	2094	74	1	0	0	0	1	5
161	2304	74	1	0	0	0	1	6
161	2489	74	1	0	0	0	1	6
161	2668	74	1	0	0	0	1	5
161	2850	74	1	0	0	0	1	7
161	3032	74	1	0	0	0	1	5
161	3215	74	1	0	0	0	1	5
161	3396	74	1	0	0	0	1	6
161	3585	74	1	0	0	0	1	6
161	3767	74	1	0	0	0	1	6
161	3949	74	1	0	0	0	1	4
161	4131	74	1	0	0	0	1	6
161	4308	74	1	0	0	0	1	4
162	0	69	1	0	0	0	1	8
162	181	69	1	0	0	0	1	9
162	363	69	1	0	0	0	1	7
162	552	69	1	0	0	0	1	6
162	731	69	1	0	0	0	1	6
162	940	69	1	0	0	0	1	7
162	1126	69	1	0	0	0	1	7
162	1500	69	1	0	0	0	1	6
162	1675	69	1	0	0	0	1	6
162	1860	69	1	0	0	0	1	6
162	1903	69	1	0	0	0	1	9
162	2057	69	1	0	0	0	1	7
162	2232	69	1	0	0	0	1	8
162	2511	69	1	0	0	0	1	6
162	2784	69	1	0	0	0	1	7
162	2966	69	1	0	0	0	1	9
162	3148	69	1	0	0	0	1	7
162	3327	69	1	0	0	0	1	7
162	3495	69	1	0	0	0	1	7
162	3841	69	1	0	0	0	1	7
162	4319	69	1	0	0	0	1	8
163	0	60	1	0	1	0	0	8
163	131	60	1	0	1	0	0	8
163	390	60	1	0	1	0	0	7
163	552	60	1	0	1	0	0	7
163	852	60	1	0	1	0	0	6
163	1120	60	1	0	1	0	0	7
163	1316	60	1	0	1	0	0	7
163	2269	60	1	0	1	0	0	6
163	2971	60	1	0	1	0	0	6
163	3623	60	1	0	1	0	0	7
163	4029	60	1	0	1	0	0	7
164	0	70	1	0	0	0	1	7
164	278	70	1	0	0	0	1	8
164	451	70	1	0	0	0	1	9
164	841	70	1	0	0	0	1	6
164	966	70	1	0	0	0	1	8
164	1155	70	1	0	0	0	1	8
164	1519	70	1	0	0	0	1	6
164	1989	70	1	0	0	0	1	7
164	2152	70	1	0	0	0	1	7
164	2330	70	1	0	0	0	1	8
164	2507	70	1	0	0	0	1	7
164	2682	70	1	0	0	0	1	8
164	2873	70	1	0	0	0	1	7
164	3051	70	1	0	0	0	1	7
164	3219	70	1	0	0	0	1	7
164	3408	70	1	0	0	0	1	7
164	3607	70	1	0	0	0	1	6
164	3793	70	1	0	0	0	1	6
164	4145	70	1	0	0	0	1	7
165	0	33	0	0	0	0	0	5
165	188	33	0	0	0	0	0	4
165	364	33	0	0	0	0	0	5
165	608	33	0	0	0	0	0	5
165	804	33	0	0	0	0	0	5
165	1014	33	0	0	0	0	0	5
165	1179	33	0	0	0	0	0	5
165	1379	33	0	0	0	0	0	5
165	1690	33	0	0	0	0	0	5
165	2110	33	0	0	0	0	0	5
165	2330	33	0	0	0	0	0	6
165	2659	33	0	0	0	0	0	6
165	2999	33	0	0	0	0	0	6
165	3353	33	0	0	0	0	0	7
165	3790	33	0	0	0	0	0	6
166	0	33	1	0	0	0	1	6
166	183	33	1	0	0	0	1	6
166	365	33	1	0	0	0	1	6
166	548	33	1	0	0	0	1	5
166	723	33	1	0	0	0	1	6
166	918	33	1	0	0	0	1	7
166	1156	33	1	0	0	0	1	6
166	1344	33	1	0	0	0	1	5
166	1526	33	1	0	0	0	1	6
166	1756	33	1	0	0	0	1	6
166	1980	33	1	0	0	0	1	7
166	2253	33	1	0	0	0	1	6
166	2442	33	1	0	0	0	1	6
166	2598	33	1	0	0	0	1	6
166	2820	33	1	0	0	0	1	6
166	3081	33	1	0	0	0	1	6
166	3513	33	1	0	0	0	1	7
166	4052	33	1	0	0	0	1	6
167	0	75	1	0	0	0	0	10
167	186	75	1	0	0	0	0	8
167	389	75	1	0	0	0	0	8
167	555	75	1	0	0	0	0	9
167	1174	75	1	0	0	0	0	8
167	1650	75	1	0	0	0	0	6
168	0	43	1	0	0	0	0	4
168	771	43	1	0	0	0	0	8
168	960	43	1	0	0	0	0	8
168	3139	43	1	0	0	0	0	9
168	3229	43	1	0	0	0	0	9
168	3423	43	1	0	0	0	0	9
168	3593	43	1	0	0	0	0	9
168	3782	43	1	0	0	0	0	10
168	3943	43	1	0	0	0	0	10
168	4124	43	1	0	0	0	0	10
169	0	65	1	0	0	0	0	6
169	290	65	1	0	0	0	0	4
169	462	65	1	0	0	0	0	4
169	654	65	1	0	0	0	0	4
169	836	65	1	0	0	0	0	4
169	1025	65	1	0	0	0	0	4
169	1199	65	1	0	0	0	0	3.4
169	1381	65	1	0	0	0	0	3
169	1570	65	1	0	0	0	0	3.9
169	1752	65	1	0	0	0	0	4
169	1927	65	1	0	0	0	0	5
169	2109	65	1	0	0	0	0	5
169	2291	65	1	0	0	0	0	4
169	2471	65	1	0	0	0	0	4
169	2905	65	1	0	0	0	0	5
169	3304	65	1	0	0	0	0	4
170	0	47	1	0	0	0	0	5
170	171	47	1	0	0	0	0	6
170	353	47	1	0	0	0	0	5
170	695	47	1	0	0	0	0	5
170	870	47	1	0	0	0	0	6
170	1102	47	1	0	0	0	0	5
170	1249	47	1	0	0	0	0	5
170	1402	47	1	0	0	0	0	6
170	1571	47	1	0	0	0	0	5
170	1767	47	1	0	0	0	0	5
170	1956	47	1	0	0	0	0	5
170	2138	47	1	0	0	0	0	5
170	2234	47	1	0	0	0	0	7
170	2392	47	1	0	0	0	0	6
170	2572	47	1	0	0	0	0	6
170	2782	47	1	0	0	0	0	5
170	2936	47	1	0	0	0	0	4
170	3146	47	1	0	0	0	0	5
170	3311	47	1	0	0	0	0	6
170	3538	47	1	0	0	0	0	6
170	3727	47	1	0	0	0	0	5
170	3937	47	1	0	0	0	0	5
171	0	47	1	0	0	0	0	8
171	266	47	1	0	0	0	0	7
171	400	47	1	0	0	0	0	8
171	538	47	1	0	0	0	0	7
171	763	47	1	0	0	0	0	9
171	886	47	1	0	0	0	0	7
171	1170	47	1	0	0	0	0	7.3
171	1336	47	1	0	0	0	0	9
171	1421	47	1	0	0	0	0	7
172	0	54	1	0	0	0	1	5
172	280	54	1	0	0	0	1	6
172	454	54	1	0	0	0	1	5
172	650	54	1	0	0	0	1	5
172	826	54	1	0	0	0	1	5
172	1054	54	1	0	0	0	1	3
172	1253	54	1	0	0	0	1	3.8
172	1455	54	1	0	0	0	1	4
172	1691	54	1	0	0	0	1	5
172	1908	54	1	0	0	0	1	3
172	2130	54	1	0	0	0	1	5
172	2448	54	1	0	0	0	1	4
172	2666	54	1	0	0	0	1	4
172	2923	54	1	0	0	0	1	5
172	3183	54	1	0	0	0	1	6
172	3490	54	1	0	0	0	1	4
172	3708	54	1	0	0	0	1	4
172	3960	54	1	0	0	0	1	5
173	0	41	0	0	0	0	0	6
173	161	41	0	0	0	0	0	6
173	273	41	0	0	0	0	0	7
173	609	41	0	0	0	0	0	4
173	896	41	0	0	0	0	0	7
173	1078	41	0	0	0	0	0	3.8
173	1358	41	0	0	0	0	0	8
173	1638	41	0	0	0	0	0	4
173	2009	41	0	0	0	0	0	4
173	2332	41	0	0	0	0	0	3
173	2724	41	0	0	0	0	0	4
173	3067	41	0	0	0	0	0	5
173	3459	41	0	0	0	0	0	5
173	3851	41	0	0	0	0	0	5
174	0	51	1	0	0	0	0	5
174	282	51	1	0	0	0	0	5
174	858	51	1	0	0	0	0	6
174	1033	51	1	0	0	0	0	5
174	1689	51	1	0	0	0	0	5
174	2109	51	1	0	0	0	0	5
174	2481	51	1	0	0	0	0	5
174	2912	51	1	0	0	0	0	5
174	3329	51	1	0	0	0	0	5
174	4035	51	1	0	0	0	0	5
175	0	54	1	0	0	0	0	5
175	202	54	1	0	0	0	0	4
175	388	54	1	0	0	0	0	4
175	804	54	1	0	0	0	0	4
175	1021	54	1	0	0	0	0	5
175	1310	54	1	0	0	0	0	4
175	1472	54	1	0	0	0	0	4
175	1678	54	1	0	0	0	0	5
175	1909	54	1	0	0	0	0	4
175	2105	54	1	0	0	0	0	5
175	2322	54	1	0	0	0	0	6
175	2525	54	1	0	0	0	0	4
175	2784	54	1	0	0	0	0	5
175	3001	54	1	0	0	0	0	6
175	3190	54	1	0	0	0	0	5
175	3463	54	1	0	0	0	0	5
175	3637	54	1	0	0	0	0	5
175	3904	54	1	0	0	0	0	4
176	0	29	1	0	0	0	0	7
176	311	29	1	0	0	0	0	6
176	521	29	1	0	0	0	0	6
176	750	29	1	0	0	0	0	7
176	1112	29	1	0	0	0	0	7
176	1375	29	1	0	0	0	0	6
176	1536	29	1	0	0	0	0	4
177	0	30	1	0	0	0	0	6
177	1375	30	1	0	0	0	0	6
177	1789	30	1	0	0	0	0	6.2
177	1936	30	1	0	0	0	0	7
177	2216	30	1	0	0	0	0	7
177	2517	30	1	0	0	0	0	8
177	2859	30	1	0	0	0	0	7
177	3362	30	1	0	0	0	0	7
177	4119	30	1	0	0	0	0	7
178	0	72	0	0	0	0	0	5
178	306	72	0	0	0	0	0	5
178	488	72	0	0	0	0	0	5
178	859	72	0	0	0	0	0	3
178	1228	72	0	0	0	0	0	3
178	1603	72	0	0	0	0	0	4
178	1979	72	0	0	0	0	0	6
178	2359	72	0	0	0	0	0	5
178	2711	72	0	0	0	0	0	4
178	3075	72	0	0	0	0	0	6
178	3442	72	0	0	0	0	0	4
178	3807	72	0	0	0	0	0	5
179	0	66	1	0	0	0	0	6
179	507	66	1	0	0	0	0	6
179	651	66	1	0	0	0	0	6
179	833	66	1	0	0	0	0	6
179	1016	66	1	0	0	0	0	6
179	1198	66	1	0	0	0	0	5.5
179	1379	66	1	0	0	0	0	6
179	1562	66	1	0	0	0	0	6
179	1769	66	1	0	0	0	0	5
179	1953	66	1	0	0	0	0	7
179	2184	66	1	0	0	0	0	7
179	2345	66	1	0	0	0	0	5
179	2538	66	1	0	0	0	0	6
179	2709	66	1	0	0	0	0	7
179	2970	66	1	0	0	0	0	8
179	3123	66	1	0	0	0	0	8
179	3297	66	1	0	0	0	0	6
179	3682	66	1	0	0	0	0	6
179	4034	66	1	0	0	0	0	6
180	0	59	1	0	0	0	0	5
180	91	59	1	0	0	0	0	5
180	189	59	1	0	0	0	0	5
180	280	59	1	0	0	0	0	6
180	561	59	1	0	0	0	0	5
180	736	59	1	0	0	0	0	5
180	856	59	1	0	0	0	0	4
180	1044	59	1	0	0	0	0	4
180	1135	59	1	0	0	0	0	4
180	1324	59	1	0	0	0	0	5
180	1513	59	1	0	0	0	0	4
180	1688	59	1	0	0	0	0	5.2
180	1891	59	1	0	0	0	0	5
180	2079	59	1	0	0	0	0	5
180	2275	59	1	0	0	0	0	5
180	2457	59	1	0	0	0	0	5
180	2634	59	1	0	0	0	0	6
180	2820	59	1	0	0	0	0	5
180	2996	59	1	0	0	0	0	6
180	3184	59	1	0	0	0	0	5
180	3403	59	1	0	0	0	0	5
180	3502	59	1	0	0	0	0	5
180	4039	59	1	0	0	0	0	6
181	0	58	1	0	0	0	1	7
181	197	58	1	0	0	0	1	9
181	357	58	1	0	0	0	1	6
181	547	58	1	0	0	0	1	10
181	694	58	1	0	0	0	1	8
181	1086	58	1	0	0	0	1	5
181	1814	58	1	0	0	0	1	4
181	2183	58	1	0	0	0	1	5
181	2522	58	1	0	0	0	1	5
182	0	41	1	0	0	0	0	4
182	227	41	1	0	0	0	0	5
182	475	41	1	0	0	0	0	4
182	735	41	1	0	0	0	0	4
182	1563	41	1	0	0	0	0	4
182	1683	41	1	0	0	0	0	5
182	1865	41	1	0	0	0	0	5
182	2047	41	1	0	0	0	0	6
182	2214	41	1	0	0	0	0	4
182	2417	41	1	0	0	0	0	5
182	2648	41	1	0	0	0	0	6
182	2828	41	1	0	0	0	0	5
182	3005	41	1	0	0	0	0	4
182	3196	41	1	0	0	0	0	5
182	3383	41	1	0	0	0	0	6
182	3551	41	1	0	0	0	0	6
182	3787	41	1	0	0	0	0	5
182	4057	41	1	0	0	0	0	5
183	0	52	1	0	1	0	0	10
183	246	52	1	0	1	0	0	10
183	372	52	1	0	1	0	0	11
183	589	52	1	0	1	0	0	7
183	782	52	1	0	1	0	0	10
183	971	52	1	0	1	0	0	9
183	1160	52	1	0	1	0	0	9
183	1335	52	1	0	1	0	0	9
183	1527	52	1	0	1	0	0	9
183	1709	52	1	0	1	0	0	9
183	1891	52	1	0	1	0	0	7
183	2259	52	1	0	1	0	0	10
183	2626	52	1	0	1	0	0	9
183	3382	52	1	0	1	0	0	10
183	3708	52	1	0	1	0	0	10
183	4103	52	1	0	1	0	0	9
184	0	61	1	0	0	0	0	9
184	379	61	1	0	0	0	0	8
184	554	61	1	0	0	0	0	6
184	744	61	1	0	0	0	0	6
184	926	61	1	0	0	0	0	8
184	1117	61	1	0	0	0	0	11
184	1218	61	1	0	0	0	0	7
185	0	60	1	0	0	0	0	5
185	201	60	1	0	0	0	0	6
185	419	60	1	0	0	0	0	4
185	750	60	1	0	0	0	0	6
185	958	60	1	0	0	0	0	5
185	1301	60	1	0	0	0	0	4
185	2532	60	1	0	0	0	0	4
185	4005	60	1	0	0	0	0	3
186	0	47	1	0	0	0	0	8
186	266	47	1	0	0	0	0	7
186	441	47	1	0	0	0	0	5
186	623	47	1	0	0	0	0	4
186	2632	47	1	0	0	0	0	6
186	2989	47	1	0	0	0	0	6
186	3372	47	1	0	0	0	0	7
186	3890	47	1	0	0	0	0	7
187	0	59	1	0	0	0	0	6
187	213	59	1	0	0	0	0	8
187	381	59	1	0	0	0	0	8
187	563	59	1	0	0	0	0	9
187	745	59	1	0	0	0	0	7
187	945	59	1	0	0	0	0	8
187	1173	59	1	0	0	0	0	7
187	1346	59	1	0	0	0	0	6
187	1514	59	1	0	0	0	0	7
187	1705	59	1	0	0	0	0	6
187	1894	59	1	0	0	0	0	7
187	2075	59	1	0	0	0	0	7
187	2262	59	1	0	0	0	0	8
187	2444	59	1	0	0	0	0	8
187	2628	59	1	0	0	0	0	8
187	2810	59	1	0	0	0	0	8
187	2997	59	1	0	0	0	0	7
187	3181	59	1	0	0	0	0	7
187	3382	59	1	0	0	0	0	7
187	3557	59	1	0	0	0	0	6
187	3753	59	1	0	0	0	0	7
187	3935	59	1	0	0	0	0	8
188	0	58	1	0	0	0	0	9
188	302	58	1	0	0	0	0	9
188	484	58	1	0	0	0	0	7
188	658	58	1	0	0	0	0	8
188	848	58	1	0	0	0	0	7
188	1060	58	1	0	0	0	0	6
188	1394	58	1	0	0	0	0	9
188	1568	58	1	0	0	0	0	9
188	1730	58	1	0	0	0	0	8
188	1939	58	1	0	0	0	0	9
188	2117	58	1	0	0	0	0	9
188	2317	58	1	0	0	0	0	8
188	2495	58	1	0	0	0	0	8
188	2695	58	1	0	0	0	0	9
188	2863	58	1	0	0	0	0	9
188	3055	58	1	0	0	0	0	9
188	3227	58	1	0	0	0	0	8
188	3461	58	1	0	0	0	0	8
188	3634	58	1	0	0	0	0	9
188	4046	58	1	0	0	0	0	8
189	0	27	1	0	0	0	0	4
189	185	27	1	0	0	0	0	4
189	321	27	1	0	0	0	0	6
189	433	27	1	0	0	0	0	4
189	658	27	1	0	0	0	0	5
189	853	27	1	0	0	0	0	5
189	1036	27	1	0	0	0	0	5
189	1221	27	1	0	0	0	0	5
189	1568	27	1	0	0	0	0	4
189	1961	27	1	0	0	0	0	4
190	0	54	0	0	0	0	0	10
190	458	54	0	0	0	0	0	8
190	619	54	0	0	0	0	0	10
190	826	54	0	0	0	0	0	11
190	1002	54	0	0	0	0	0	11
190	1200	54	0	0	0	0	0	10
190	1557	54	0	0	0	0	0	9
190	1709	54	0	0	0	0	0	10
190	1956	54	0	0	0	0	0	11
190	2306	54	0	0	0	0	0	11
190	2669	54	0	0	0	0	0	10
190	3039	54	0	0	0	0	0	9
190	3406	54	0	0	0	0	0	10
190	3774	54	0	0	0	0	0	15
190	3948	54	0	0	0	0	0	10
191	0	59	1	1	0	0	0	9
191	302	59	1	1	0	0	0	9
191	575	59	1	1	0	0	0	9
191	823	59	1	1	0	0	0	10
191	1128	59	1	1	0	0	0	10
191	1425	59	1	1	0	0	0	10
192	0	41	1	0	0	0	0	7
192	250	41	1	0	0	0	0	7
192	411	41	1	0	0	0	0	6
192	579	41	1	0	0	0	0	6
192	726	41	1	0	0	0	0	6
192	894	41	1	0	0	0	0	7
192	1072	41	1	0	0	0	0	7
192	1254	41	1	0	0	0	0	6
192	1450	41	1	0	0	0	0	4
192	1618	41	1	0	0	0	0	6
192	1814	41	1	0	0	0	0	7
192	1996	41	1	0	0	0	0	6
192	2087	41	1	0	0	0	0	7
192	2255	41	1	0	0	0	0	6
192	2437	41	1	0	0	0	0	6
192	2645	41	1	0	0	0	0	6
192	2815	41	1	0	0	0	0	6
192	2990	41	1	0	0	0	0	6
192	3172	41	1	0	0	0	0	6
192	3265	41	1	0	0	0	0	6
192	3343	41	1	0	0	0	0	5
193	0	54	1	0	0	0	0	6
193	308	54	1	0	0	0	0	6
193	504	54	1	0	0	0	0	5
193	728	54	1	0	0	0	0	6
193	1144	54	1	0	0	0	0	6
193	3929	54	1	0	0	0	0	6
194	0	69	1	0	0	0	0	7
194	459	69	1	0	0	0	0	6
194	761	69	1	0	0	0	0	6
194	781	69	1	0	0	0	0	6
194	970	69	1	0	0	0	0	6
194	1157	69	1	0	0	0	0	7
194	1339	69	1	0	0	0	0	7
194	1537	69	1	0	0	0	0	6
194	1726	69	1	0	0	0	0	6
194	1911	69	1	0	0	0	0	7
194	2272	69	1	0	0	0	0	6
194	2653	69	1	0	0	0	0	5
194	3035	69	1	0	0	0	0	7
194	3425	69	1	0	0	0	0	7
194	3879	69	1	0	0	0	0	6
194	4342	69	1	0	0	0	0	5
195	0	55	1	0	0	0	0	7
195	190	55	1	0	0	0	0	7
195	372	55	1	0	0	0	0	6
195	547	55	1	0	0	0	0	7
195	728	55	1	0	0	0	0	6
195	911	55	1	0	0	0	0	6
195	1107	55	1	0	0	0	0	6
195	1274	55	1	0	0	0	0	7
195	1456	55	1	0	0	0	0	7
195	1645	55	1	0	0	0	0	6
195	1841	55	1	0	0	0	0	7
195	2009	55	1	0	0	0	0	7
195	2205	55	1	0	0	0	0	7
195	2370	55	1	0	0	0	0	7
195	2583	55	1	0	0	0	0	7
195	2758	55	1	0	0	0	0	7
195	2919	55	1	0	0	0	0	7
195	3101	55	1	0	0	0	0	7
195	3297	55	1	0	0	0	0	6
195	3486	55	1	0	0	0	0	8
195	3661	55	1	0	0	0	0	6
195	3850	55	1	0	0	0	0	6
196	0	70	1	0	0	0	0	6
196	111	70	1	0	0	0	0	6
196	483	70	1	0	0	0	0	6
196	1037	70	1	0	0	0	0	7
196	1418	70	1	0	0	0	0	7
196	2115	70	1	0	0	0	0	6
196	2503	70	1	0	0	0	0	6
196	2776	70	1	0	0	0	0	6
196	3140	70	1	0	0	0	0	6
196	3511	70	1	0	0	0	0	6
196	3875	70	1	0	0	0	0	6
197	0	66	1	0	0	0	1	8
197	220	66	1	0	0	0	1	7
197	577	66	1	0	0	0	1	6
197	752	66	1	0	0	0	1	6
197	955	66	1	0	0	0	1	7
197	1130	66	1	0	0	0	1	6
197	1340	66	1	0	0	0	1	8
197	1494	66	1	0	0	0	1	6
197	1671	66	1	0	0	0	1	6
197	1755	66	1	0	0	0	1	6
197	1938	66	1	0	0	0	1	7
197	2121	66	1	0	0	0	1	7
197	2301	66	1	0	0	0	1	7
198	0	69	0	0	0	0	1	8
198	267	69	0	0	0	0	1	6
198	589	69	0	0	0	0	1	8
198	764	69	0	0	0	0	1	8
198	1101	69	0	0	0	0	1	6
198	1313	69	0	0	0	0	1	6
198	1493	69	0	0	0	0	1	6
198	1682	69	0	0	0	0	1	6
198	2053	69	0	0	0	0	1	6
198	2226	69	0	0	0	0	1	7
198	2913	69	0	0	0	0	1	8
198	3378	69	0	0	0	0	1	6
198	3756	69	0	0	0	0	1	8
199	0	51	0	0	0	0	0	10
199	273	51	0	0	0	0	0	10
199	462	51	0	0	0	0	0	9
199	667	51	0	0	0	0	0	9
199	959	51	0	0	0	0	0	10
199	1267	51	0	0	0	0	0	10
199	1631	51	0	0	0	0	0	9
199	2002	51	0	0	0	0	0	8
199	2365	51	0	0	0	0	0	10
199	2730	51	0	0	0	0	0	9
199	3103	51	0	0	0	0	0	9
199	3537	51	0	0	0	0	0	9
199	3850	51	0	0	0	0	0	10
200	0	53	1	0	1	0	0	9
200	282	53	1	0	1	0	0	9
200	457	53	1	0	1	0	0	6
200	1070	53	1	0	1	0	0	6
200	1232	53	1	0	1	0	0	6
200	1490	53	1	0	1	0	0	10
200	1687	53	1	0	1	0	0	6
200	1847	53	1	0	1	0	0	6
200	2197	53	1	0	1	0	0	8
200	2306	53	1	0	1	0	0	8
200	2478	53	1	0	1	0	0	6
200	2653	53	1	0	1	0	0	6
200	2835	53	1	0	1	0	0	6
200	3078	53	1	0	1	0	0	7
200	3409	53	1	0	1	0	0	8
200	3821	53	1	0	1	0	0	8
201	0	76	1	0	1	0	1	8
201	162	76	1	0	1	0	1	8
201	351	76	1	0	1	0	1	7
201	532	76	1	0	1	0	1	7
201	726	76	1	0	1	0	1	7
201	938	76	1	0	1	0	1	8
201	1100	76	1	0	1	0	1	6.3
201	1260	76	1	0	1	0	1	8
201	1453	76	1	0	1	0	1	6
201	1631	76	1	0	1	0	1	7
201	1848	76	1	0	1	0	1	7
202	0	60	1	0	0	0	0	6
202	273	60	1	0	0	0	0	5
202	462	60	1	0	0	0	0	6
202	618	60	1	0	0	0	0	6
202	804	60	1	0	0	0	0	5
202	1000	60	1	0	0	0	0	4
202	1191	60	1	0	0	0	0	6
202	1374	60	1	0	0	0	0	7
202	1548	60	1	0	0	0	0	5
202	1737	60	1	0	0	0	0	6
202	1932	60	1	0	0	0	0	6
202	2105	60	1	0	0	0	0	5
202	2301	60	1	0	0	0	0	7
202	2623	60	1	0	0	0	0	5
202	2849	60	1	0	0	0	0	6
202	3022	60	1	0	0	0	0	6
202	3213	60	1	0	0	0	0	6
202	3274	60	1	0	0	0	0	7
203	0	61	1	0	0	0	0	8
203	343	61	1	0	0	0	0	7
203	532	61	1	0	0	0	0	6
203	714	61	1	0	0	0	0	6
203	896	61	1	0	0	0	0	7
203	1057	61	1	0	0	0	0	6
203	1260	61	1	0	0	0	0	9
203	1421	61	1	0	0	0	0	7
203	1648	61	1	0	0	0	0	6
203	1785	61	1	0	0	0	0	7
203	1974	61	1	0	0	0	0	6
203	2149	61	1	0	0	0	0	8
203	2352	61	1	0	0	0	0	7
203	2512	61	1	0	0	0	0	7
203	2709	61	1	0	0	0	0	6
203	2884	61	1	0	0	0	0	7
203	3094	61	1	0	0	0	0	6
203	3248	61	1	0	0	0	0	7
203	3465	61	1	0	0	0	0	6
203	3612	61	1	0	0	0	0	7
203	3829	61	1	0	0	0	0	7
204	0	58	1	0	0	0	0	5
204	375	58	1	0	0	0	0	5
204	659	58	1	0	0	0	0	6
204	841	58	1	0	0	0	0	5
204	1079	58	1	0	0	0	0	6
204	1313	58	1	0	0	0	0	6
204	2094	58	1	0	0	0	0	6
204	3103	58	1	0	0	0	0	5
204	3425	58	1	0	0	0	0	6
204	3783	58	1	0	0	0	0	5
205	0	51	1	0	0	0	0	6
205	104	51	1	0	0	0	0	5
205	372	51	1	0	0	0	0	5
205	561	51	1	0	0	0	0	7
205	743	51	1	0	0	0	0	4
205	925	51	1	0	0	0	0	6
205	1289	51	1	0	0	0	0	4
205	1478	51	1	0	0	0	0	6
205	1646	51	1	0	0	0	0	5
205	1828	51	1	0	0	0	0	3
205	2205	51	1	0	0	0	0	4
205	2934	51	1	0	0	0	0	5
205	3326	51	1	0	0	0	0	4
205	3507	51	1	0	0	0	0	3
206	0	45	1	0	0	0	0	8
206	211	45	1	0	0	0	0	8
206	547	45	1	0	0	0	0	8
206	897	45	1	0	0	0	0	8
206	1086	45	1	0	0	0	0	9
206	1343	45	1	0	0	0	0	9
206	1410	45	1	0	0	0	0	9
207	0	57	1	0	0	0	1	6
207	276	57	1	0	0	0	1	5
207	443	57	1	0	0	0	1	6
207	633	57	1	0	0	0	1	5
207	836	57	1	0	0	0	1	6
207	1011	57	1	0	0	0	1	6
207	1207	57	1	0	0	0	1	6
207	1394	57	1	0	0	0	1	7
208	0	48	1	0	0	0	0	6
208	276	48	1	0	0	0	0	7
208	483	48	1	0	0	0	0	6
208	644	48	1	0	0	0	0	6
208	843	48	1	0	0	0	0	6
208	1116	48	1	0	0	0	0	6
208	1463	48	1	0	0	0	0	5
208	1848	48	1	0	0	0	0	6
208	2220	48	1	0	0	0	0	6
208	2555	48	1	0	0	0	0	6
208	2940	48	1	0	0	0	0	7
208	3349	48	1	0	0	0	0	7
208	3684	48	1	0	0	0	0	7
209	0	59	1	0	0	0	0	5
209	272	59	1	0	0	0	0	4
209	454	59	1	0	0	0	0	4
209	636	59	1	0	0	0	0	4
209	826	59	1	0	0	0	0	5
209	1190	59	1	0	0	0	0	3
209	1370	59	1	0	0	0	0	4
209	1545	59	1	0	0	0	0	6
209	1747	59	1	0	0	0	0	5
209	1950	59	1	0	0	0	0	5
209	2126	59	1	0	0	0	0	5
209	2302	59	1	0	0	0	0	7
209	2502	59	1	0	0	0	0	6
209	2671	59	1	0	0	0	0	6
209	2874	59	1	0	0	0	0	5
209	3041	59	1	0	0	0	0	6
209	3245	59	1	0	0	0	0	6
209	3616	59	1	0	0	0	0	6
209	3798	59	1	0	0	0	0	7
210	0	49	1	0	0	0	0	7
210	175	49	1	0	0	0	0	6
210	479	49	1	0	0	0	0	8
210	682	49	1	0	0	0	0	5
210	845	49	1	0	0	0	0	5
210	1194	49	1	0	0	0	0	5
210	1565	49	1	0	0	0	0	6
210	1943	49	1	0	0	0	0	5
210	2306	49	1	0	0	0	0	6
210	3031	49	1	0	0	0	0	4
210	3455	49	1	0	0	0	0	4
210	3743	49	1	0	0	0	0	5
211	0	32	1	0	0	0	1	5
211	273	32	1	0	0	0	1	4
211	462	32	1	0	0	0	1	4
211	588	32	1	0	0	0	1	4
211	948	32	1	0	0	0	1	5
211	1134	32	1	0	0	0	1	2
211	1316	32	1	0	0	0	1	3
211	1652	32	1	0	0	0	1	4
211	1883	32	1	0	0	0	1	5
211	2353	32	1	0	0	0	1	4
211	2779	32	1	0	0	0	1	5
211	3108	32	1	0	0	0	1	4
211	3538	32	1	0	0	0	1	5
212	0	58	1	0	0	0	0	9
212	217	58	1	0	0	0	0	9
212	400	58	1	0	0	0	0	10
212	583	58	1	0	0	0	0	10
212	764	58	1	0	0	0	0	7
212	946	58	1	0	0	0	0	9
212	1024	58	1	0	0	0	0	9
213	0	38	1	0	0	0	0	9
213	191	38	1	0	0	0	0	8
213	373	38	1	0	0	0	0	8
213	561	38	1	0	0	0	0	7
213	919	38	1	0	0	0	0	6
213	1122	38	1	0	0	0	0	5
213	1626	38	1	0	0	0	0	5
213	2185	38	1	0	0	0	0	6
213	2577	38	1	0	0	0	0	7
213	3157	38	1	0	0	0	0	5
213	3634	38	1	0	0	0	0	5
214	0	71	1	0	0	0	0	7
214	204	71	1	0	0	0	0	8
214	294	71	1	0	0	0	0	6
214	1119	71	1	0	0	0	0	7.5
214	1294	71	1	0	0	0	0	6
214	1476	71	1	0	0	0	0	9
214	1658	71	1	0	0	0	0	7
215	0	46	1	0	0	0	1	4
215	309	46	1	0	0	0	1	6
215	526	46	1	0	0	0	1	4
215	1163	46	1	0	0	0	1	4
215	1373	46	1	0	0	0	1	4
215	1737	46	1	0	0	0	1	6
215	1926	46	1	0	0	0	1	6
215	2108	46	1	0	0	0	1	5
215	2318	46	1	0	0	0	1	5
215	2528	46	1	0	0	0	1	5
215	2717	46	1	0	0	0	1	6
215	3046	46	1	0	0	0	1	6
215	3417	46	1	0	0	0	1	6
215	3693	46	1	0	0	0	1	5
216	0	79	1	0	0	0	1	10
216	160	79	1	0	0	0	1	10
216	349	79	1	0	0	0	1	10
216	524	79	1	0	0	0	1	8
216	707	79	1	0	0	0	1	11
216	902	79	1	0	0	0	1	9
216	1084	79	1	0	0	0	1	9
216	1476	79	1	0	0	0	1	9
216	1742	79	1	0	0	0	1	10
216	2211	79	1	0	0	0	1	10
216	2510	79	1	0	0	0	1	10
216	2678	79	1	0	0	0	1	10
216	2791	79	1	0	0	0	1	10
216	2937	79	1	0	0	0	1	8
216	3120	79	1	0	0	0	1	10
216	3309	79	1	0	0	0	1	10
216	3540	79	1	0	0	0	1	10
217	0	71	1	0	0	0	1	10
217	285	71	1	0	0	0	1	9
217	420	71	1	0	0	0	1	8
217	685	71	1	0	0	0	1	7
217	1210	71	1	0	0	0	1	10
217	1378	71	1	0	0	0	1	8
217	1518	71	1	0	0	0	1	7
217	1826	71	1	0	0	0	1	10
217	1959	71	1	0	0	0	1	9
218	0	64	1	0	0	0	0	6
218	203	64	1	0	0	0	0	6
218	1996	64	1	0	0	0	0	8
218	2065	64	1	0	0	0	0	6
218	2200	64	1	0	0	0	0	6
218	2403	64	1	0	0	0	0	7
218	2487	64	1	0	0	0	0	6
218	2648	64	1	0	0	0	0	7
218	3015	64	1	0	0	0	0	7
218	3205	64	1	0	0	0	0	7
218	3403	64	1	0	0	0	0	7
218	3584	64	1	0	0	0	0	7
219	0	59	1	0	0	0	1	10
219	189	59	1	0	0	0	1	8
219	336	59	1	0	0	0	1	6
219	448	59	1	0	0	0	1	5
219	574	59	1	0	0	0	1	7
220	0	44	1	0	0	0	0	6
220	119	44	1	0	0	0	0	5
220	315	44	1	0	0	0	0	5
220	497	44	1	0	0	0	0	6
220	679	44	1	0	0	0	0	6
220	861	44	1	0	0	0	0	6
220	1055	44	1	0	0	0	0	6
220	1150	44	1	0	0	0	0	8
220	1368	44	1	0	0	0	0	6
220	1543	44	1	0	0	0	0	8
221	0	54	1	0	0	0	0	7
221	189	54	1	0	0	0	0	8
221	371	54	1	0	0	0	0	6
221	735	54	1	0	0	0	0	5
221	931	54	1	0	0	0	0	4
221	1030	54	1	0	0	0	0	4.2
222	0	44	1	0	0	0	0	5
222	262	44	1	0	0	0	0	4
222	434	44	1	0	0	0	0	6
222	621	44	1	0	0	0	0	5
222	792	44	1	0	0	0	0	4
222	1086	44	1	0	0	0	0	5
222	1342	44	1	0	0	0	0	5
222	1723	44	1	0	0	0	0	4
222	2178	44	1	0	0	0	0	4
222	2859	44	1	0	0	0	0	2
223	0	62	1	0	0	0	1	7
223	163	62	1	0	0	0	1	7
223	408	62	1	0	0	0	1	7
223	538	62	1	0	0	0	1	7
223	679	62	1	0	0	0	1	5
223	850	62	1	0	0	0	1	7
223	1029	62	1	0	0	0	1	7
223	1239	62	1	0	0	0	1	6
223	1421	62	1	0	0	0	1	7
223	1591	62	1	0	0	0	1	7
223	1757	62	1	0	0	0	1	6
223	1935	62	1	0	0	0	1	7
223	2142	62	1	0	0	0	1	7
223	2387	62	1	0	0	0	1	8
223	2616	62	1	0	0	0	1	8
223	2761	62	1	0	0	0	1	7
223	3006	62	1	0	0	0	1	7
223	3352	62	1	0	0	0	1	7
223	3719	62	1	0	0	0	1	7
224	0	71	1	0	0	0	0	8
224	257	71	1	0	0	0	0	8
224	439	71	1	0	0	0	0	8
224	607	71	1	0	0	0	0	6
224	789	71	1	0	0	0	0	8
224	971	71	1	0	0	0	0	7
224	1155	71	1	0	0	0	0	7
224	1343	71	1	0	0	0	0	6
224	1523	71	1	0	0	0	0	8
224	1706	71	1	0	0	0	0	6
224	1888	71	1	0	0	0	0	10
224	2070	71	1	0	0	0	0	8
224	2266	71	1	0	0	0	0	7
225	0	56	1	0	0	0	0	5
225	113	56	1	0	0	0	0	5
225	302	56	1	0	0	0	0	7
225	501	56	1	0	0	0	0	6
225	711	56	1	0	0	0	0	6
225	910	56	1	0	0	0	0	6
225	1141	56	1	0	0	0	0	6
225	1331	56	1	0	0	0	0	6.2
225	1559	56	1	0	0	0	0	6
225	1733	56	1	0	0	0	0	8
225	2412	56	1	0	0	0	0	6
225	3258	56	1	0	0	0	0	7
225	3615	56	1	0	0	0	0	9
226	0	63	0	0	0	0	0	9
226	190	63	0	0	0	0	0	9
226	354	63	0	0	0	0	0	9
226	623	63	0	0	0	0	0	9
226	983	63	0	0	0	0	0	9
226	1304	63	0	0	0	0	0	9
226	1669	63	0	0	0	0	0	9
226	2130	63	0	0	0	0	0	10
226	2649	63	0	0	0	0	0	10
226	3537	63	0	0	0	0	0	9
227	0	72	1	0	0	0	0	9
227	189	72	1	0	0	0	0	10
227	560	72	1	0	0	0	0	9
227	945	72	1	0	0	0	0	9
227	1204	72	1	0	0	0	0	6
227	1386	72	1	0	0	0	0	10
227	1561	72	1	0	0	0	0	12
227	1764	72	1	0	0	0	0	12
227	1932	72	1	0	0	0	0	10
227	2114	72	1	0	0	0	0	11
227	2296	72	1	0	0	0	0	10
227	2492	72	1	0	0	0	0	11
227	2660	72	1	0	0	0	0	10
227	2962	72	1	0	0	0	0	11
227	3157	72	1	0	0	0	0	11
227	3234	72	1	0	0	0	0	11
227	3472	72	1	0	0	0	0	9
227	3696	72	1	0	0	0	0	11
228	0	70	0	0	0	0	1	9
228	245	70	0	0	0	0	1	9
228	469	70	0	0	0	0	1	8
228	560	70	0	0	0	0	1	8
228	658	70	0	0	0	0	1	7
228	763	70	0	0	0	0	1	7
228	840	70	0	0	0	0	1	6
228	931	70	0	0	0	0	1	7
228	1050	70	0	0	0	0	1	7
228	1238	70	0	0	0	0	1	7
228	1596	70	0	0	0	0	1	8
228	1757	70	0	0	0	0	1	7
228	2253	70	0	0	0	0	1	8
228	2562	70	0	0	0	0	1	8
228	3683	70	0	0	0	0	1	9
229	0	52	1	0	0	0	0	6
229	280	52	1	0	0	0	0	6
229	469	52	1	0	0	0	0	6
229	651	52	1	0	0	0	0	6
229	826	52	1	0	0	0	0	6
229	1008	52	1	0	0	0	0	4
229	1190	52	1	0	0	0	0	7.1
229	1374	52	1	0	0	0	0	7
229	1465	52	1	0	0	0	0	6
229	1735	52	1	0	0	0	0	5
229	1905	52	1	0	0	0	0	6
229	2101	52	1	0	0	0	0	6
229	2192	52	1	0	0	0	0	6
229	2381	52	1	0	0	0	0	7
229	2563	52	1	0	0	0	0	6
229	2752	52	1	0	0	0	0	6
229	2925	52	1	0	0	0	0	6
229	3107	52	1	0	0	0	0	6
229	3298	52	1	0	0	0	0	5
229	3530	52	1	0	0	0	0	6
229	3667	52	1	0	0	0	0	6
230	0	54	1	0	0	0	0	9
230	231	54	1	0	0	0	0	10
230	403	54	1	0	0	0	0	8
230	665	54	1	0	0	0	0	10
230	845	54	1	0	0	0	0	10
230	1027	54	1	0	0	0	0	11
230	1236	54	1	0	0	0	0	11
230	1433	54	1	0	0	0	0	11
230	1694	54	1	0	0	0	0	12
230	2044	54	1	0	0	0	0	12
230	2252	54	1	0	0	0	0	12
230	2583	54	1	0	0	0	0	13
230	3199	54	1	0	0	0	0	17
230	3283	54	1	0	0	0	0	15
231	0	61	1	0	0	0	0	5
231	134	61	1	0	0	0	0	5
231	265	61	1	0	0	0	0	6
231	976	61	1	0	0	0	0	5
232	0	45	0	0	0	0	0	10
232	314	45	0	0	0	0	0	11
232	584	45	0	0	0	0	0	8
232	763	45	0	0	0	0	0	10
232	990	45	0	0	0	0	0	8
232	1214	45	0	0	0	0	0	11
232	1238	45	0	0	0	0	0	11
232	1326	45	0	0	0	0	0	11
233	0	61	1	0	0	0	1	10
233	182	61	1	0	0	0	1	8
233	350	61	1	0	0	0	1	7
233	497	61	1	0	0	0	1	7
233	658	61	1	0	0	0	1	6
233	910	61	1	0	0	0	1	7
233	1141	61	1	0	0	0	1	8
233	1525	61	1	0	0	0	1	8
233	2783	61	1	0	0	0	1	8
233	3631	61	1	0	0	0	1	7
234	0	50	1	0	1	0	0	4
234	236	50	1	0	1	0	0	5
234	425	50	1	0	1	0	0	4
234	593	50	1	0	1	0	0	4
234	789	50	1	0	1	0	0	4
234	964	50	1	0	1	0	0	4
234	1155	50	1	0	1	0	0	4
234	1351	50	1	0	1	0	0	4
234	1547	50	1	0	1	0	0	5
234	2000	50	1	0	1	0	0	5
234	2171	50	1	0	1	0	0	4
235	0	58	1	0	2	0	1	3
235	197	58	1	0	2	0	1	4
235	731	58	1	0	2	0	1	4
235	1096	58	1	0	2	0	1	3.8
235	1424	58	1	0	2	0	1	4
235	1801	58	1	0	2	0	1	5
235	2515	58	1	0	2	0	1	4
235	2683	58	1	0	2	0	1	4
235	2873	58	1	0	2	0	1	4
235	3055	58	1	0	2	0	1	3
235	3244	58	1	0	2	0	1	4
235	3594	58	1	0	2	0	1	4
236	0	61	1	0	0	0	0	7
236	423	61	1	0	0	0	0	8
236	787	61	1	0	0	0	0	8
237	0	69	1	0	0	0	0	8
237	279	69	1	0	0	0	0	8
237	572	69	1	0	0	0	0	8
237	909	69	1	0	0	0	0	7
237	1092	69	1	0	0	0	0	8
237	1269	69	1	0	0	0	0	8
237	1449	69	1	0	0	0	0	7
237	1636	69	1	0	0	0	0	8
237	1784	69	1	0	0	0	0	8
237	2168	69	1	0	0	0	0	9
237	2938	69	1	0	0	0	0	7
237	3222	69	1	0	0	0	0	9
238	0	56	1	0	0	0	0	8
238	98	56	1	0	0	0	0	7
238	266	56	1	0	0	0	0	7
238	458	56	1	0	0	0	0	7
238	640	56	1	0	0	0	0	8
238	847	56	1	0	0	0	0	7.8
239	0	29	1	0	0	0	0	6
239	131	29	1	0	0	0	0	6
239	314	29	1	0	0	0	0	6
239	567	29	1	0	0	0	0	5.8
239	852	29	1	0	0	0	0	8
239	1019	29	1	0	0	0	0	6
239	1292	29	1	0	0	0	0	6
239	2042	29	1	0	0	0	0	6
239	2516	29	1	0	0	0	0	6
239	3308	29	1	0	0	0	0	7
240	0	39	1	0	1	0	1	9
240	264	39	1	0	1	0	1	11
240	539	39	1	0	1	0	1	10.3
240	693	39	1	0	1	0	1	11
240	894	39	1	0	1	0	1	13
240	1155	39	1	0	1	0	1	12.7
240	1421	39	1	0	1	0	1	13
240	1720	39	1	0	1	0	1	13
240	2147	39	1	0	1	0	1	13
240	2571	39	1	0	1	0	1	15
240	2938	39	1	0	1	0	1	16
240	3544	39	1	0	1	0	1	15
241	0	40	1	0	0	0	0	8
241	85	40	1	0	0	0	0	6
241	311	40	1	0	0	0	0	9
241	511	40	1	0	0	0	0	6.3
241	765	40	1	0	0	0	0	6
241	947	40	1	0	0	0	0	8
241	1157	40	1	0	0	0	0	7.5
241	1362	40	1	0	0	0	0	6
241	1584	40	1	0	0	0	0	8
241	1727	40	1	0	0	0	0	7
241	2893	40	1	0	0	0	0	8
241	3209	40	1	0	0	0	0	7
242	0	41	1	0	0	0	0	4
242	259	41	1	0	0	0	0	5
242	469	41	1	0	0	0	0	4
242	833	41	1	0	0	0	0	8
242	1193	41	1	0	0	0	0	5
242	1568	41	1	0	0	0	0	5
242	1932	41	1	0	0	0	0	5
242	2091	41	1	0	0	0	0	4
242	2261	41	1	0	0	0	0	5
242	2506	41	1	0	0	0	0	6
242	2639	41	1	0	0	0	0	5
242	2828	41	1	0	0	0	0	5
242	3010	41	1	0	0	0	0	5
242	3229	41	1	0	0	0	0	5
243	0	59	1	0	0	0	0	7
243	166	59	1	0	0	0	0	7
243	258	59	1	0	0	0	0	7
243	539	59	1	0	0	0	0	7
243	1070	59	1	0	0	0	0	7
244	0	60	1	0	0	0	1	8
244	146	60	1	0	0	0	1	8
244	346	60	1	0	0	0	1	8
244	505	60	1	0	0	0	1	7
244	633	60	1	0	0	0	1	8
244	815	60	1	0	0	0	1	6
244	1169	60	1	0	0	0	1	9
244	1259	60	1	0	0	0	1	7
244	1354	60	1	0	0	0	1	8
245	0	54	1	0	0	0	0	5
245	183	54	1	0	0	0	0	6
245	475	54	1	0	0	0	0	5.3
245	985	54	1	0	0	0	0	7
245	2362	54	1	0	0	0	0	6
246	0	56	1	0	0	0	0	10
246	77	56	1	0	0	0	0	8
246	349	56	1	0	0	0	0	8
246	539	56	1	0	0	0	0	6
246	708	56	1	0	0	0	0	7
246	903	56	1	0	0	0	0	8
246	1071	56	1	0	0	0	0	9
246	1279	56	1	0	0	0	0	7
246	1433	56	1	0	0	0	0	8
246	1624	56	1	0	0	0	0	6
246	1799	56	1	0	0	0	0	6
246	2016	56	1	0	0	0	0	7
246	2184	56	1	0	0	0	0	8
246	2373	56	1	0	0	0	0	8
246	2709	56	1	0	0	0	0	6
246	3073	56	1	0	0	0	0	7
246	3477	56	1	0	0	0	0	8
247	0	46	1	0	0	0	0	5
247	812	46	1	0	0	0	0	5
247	921	46	1	0	0	0	0	6
247	1278	46	1	0	0	0	0	5
247	1642	46	1	0	0	0	0	5
247	2118	46	1	0	0	0	0	5
247	2412	46	1	0	0	0	0	7
247	2790	46	1	0	0	0	0	7
247	3438	46	1	0	0	0	0	7
247	3866	46	1	0	0	0	0	6
248	0	52	1	0	0	0	0	6
248	186	52	1	0	0	0	0	7
248	462	52	1	0	0	0	0	6
248	764	52	1	0	0	0	0	6
248	869	52	1	0	0	0	0	7
248	981	52	1	0	0	0	0	6
248	1068	52	1	0	0	0	0	5
249	0	49	1	0	0	0	0	5
249	278	49	1	0	0	0	0	5
249	597	49	1	0	0	0	0	6
249	812	49	1	0	0	0	0	5
249	1336	49	1	0	0	0	0	5
249	1511	49	1	0	0	0	0	6
249	1895	49	1	0	0	0	0	7
249	2267	49	1	0	0	0	0	7
249	2611	49	1	0	0	0	0	6
249	3040	49	1	0	0	0	0	6
249	3360	49	1	0	0	0	0	8
250	0	61	1	0	0	0	0	3
250	511	61	1	0	0	0	0	4
250	567	61	1	0	0	0	0	4
250	1294	61	1	0	0	0	0	4
251	0	68	1	0	0	0	1	10
251	182	68	1	0	0	0	1	9
251	693	68	1	0	0	0	1	9
251	937	68	1	0	0	0	1	8
251	1098	68	1	0	0	0	1	11
251	1287	68	1	0	0	0	1	9
251	1473	68	1	0	0	0	1	9
251	1672	68	1	0	0	0	1	10
251	1854	68	1	0	0	0	1	9
251	2036	68	1	0	0	0	1	9
251	2208	68	1	0	0	0	1	9
251	2379	68	1	0	0	0	1	9
251	2575	68	1	0	0	0	1	10
251	2754	68	1	0	0	0	1	10
251	2946	68	1	0	0	0	1	9
251	3128	68	1	0	0	0	1	9
251	3307	68	1	0	0	0	1	10
251	3485	68	1	0	0	0	1	9
252	0	50	1	0	0	0	0	6
252	262	50	1	0	0	0	0	6
252	444	50	1	0	0	0	0	7
252	630	50	1	0	0	0	0	5
252	808	50	1	0	0	0	0	6
252	989	50	1	0	0	0	0	6.4
252	1196	50	1	0	0	0	0	5
252	1365	50	1	0	0	0	0	7
252	1546	50	1	0	0	0	0	6
252	1730	50	1	0	0	0	0	7
252	1933	50	1	0	0	0	0	6
252	2101	50	1	0	0	0	0	7
252	2285	50	1	0	0	0	0	8
252	2458	50	1	0	0	0	0	8
252	2682	50	1	0	0	0	0	8
252	3058	50	1	0	0	0	0	8
252	3459	50	1	0	0	0	0	8
253	0	71	1	0	0	0	0	8
253	188	71	1	0	0	0	0	7
253	364	71	1	0	0	0	0	8
253	721	71	1	0	0	0	0	8
253	1106	71	1	0	0	0	0	8
254	0	32	1	0	0	0	0	6
254	119	32	1	0	0	0	0	6
254	343	32	1	0	0	0	0	5
254	532	32	1	0	0	0	0	4
254	959	32	1	0	0	0	0	5
254	1323	32	1	0	0	0	0	6
254	1687	32	1	0	0	0	0	5
255	0	62	1	0	0	0	0	10
255	215	62	1	0	0	0	0	10
255	320	62	1	0	0	0	0	8
255	475	62	1	0	0	0	0	8
255	552	62	1	0	0	0	0	7
255	1049	62	1	0	0	0	0	7
255	1395	62	1	0	0	0	0	8
255	1563	62	1	0	0	0	0	7
255	1913	62	1	0	0	0	0	7
255	2276	62	1	0	0	0	0	8
255	2360	62	1	0	0	0	0	8
255	2703	62	1	0	0	0	0	8
255	3047	62	1	0	0	0	0	7
255	3276	62	1	0	0	0	0	8
256	0	61	1	0	0	0	0	6
256	280	61	1	0	0	0	0	5
256	462	61	1	0	0	0	0	5
256	643	61	1	0	0	0	0	6
256	826	61	1	0	0	0	0	4
256	1015	61	1	0	0	0	0	5.6
256	1083	61	1	0	0	0	0	6
[truncated: 1,043 more rows]
